# Supplementary material for: Using Serological Markers for the Surveillance of Plasmodium vivax Malaria: A Scoping Review
Source: Pathogens. 2023 May 31;12(6):791. doi: 10.3390/pathogens12060791 (PMC10302697; doi:10.3390/pathogens12060791)
Supplement: Supplementary file 1 [file pathogens-12-00791-s001.zip]

Archive with 1 entries (1 files):
- pathogens-2381193-supplementary.pdf
